# Supplementary material for: Simultaneously Predicting the Pharmacokinetics of CES1-Metabolized Drugs and Their Metabolites Using Physiologically Based Pharmacokinetic Model in Cirrhosis Subjects
Source: Pharmaceutics. 2024 Feb 5;16(2):234. doi: 10.3390/pharmaceutics16020234 (PMC10893190; doi:10.3390/pharmaceutics16020234)
Supplement: Supplementary file 1 [file pharmaceutics-16-00234-s001.zip]

Archive with 1 entries (1 files):
- pharmaceutics-2796812-supplementary.pdf
